# Supplementary material for: Contrasting groups’ standard setting for consequences analysis in validity studies: reporting considerations
Source: Adv Simul (Lond). 2018 Mar 9;3:5. doi: 10.1186/s41077-018-0064-7 (PMC5845294; doi:10.1186/s41077-018-0064-7)
Supplement: Supplementary file 1 — Excel file to ease conduction and reporting of contrasting groups analyses. (XLSX 234 kb) [file 41077_2018_64_MOESM1_ESM.xlsx]

## Sheet: EnterData
	Group 1 (low scores)					Group 2 (high scores)
		Data					Data
			Name	Novices				Name	Experienced
			Mean	10				Mean	50
			SD	5				SD	20
			N	20				N	10
	Pass/fail (black dots) cut-off score:				21.0342
	Theoretical false positives:				0.0136627
	Theoretical false negatives:				0.0737679

## Sheet: InterceptApproximation
	1. order		2. order		3. order		4. order		5. order		6. order		7. order		8. order		9. order		Result
	10	0.0770889	18	0.0166381	20.8	0.000870544	21	0.00012339	21.032	7.86673e-06	21.034	6.82735e-07	21.0342	1.08199e-07	21.0342	7.65805e-09	21.0342	4.76589e-10	21.0342
	14	0.0539908	18.4	0.0137312	20.84	0.000717601	21.004	0.00010889	21.0324	6.42959e-06	21.034	5.39098e-07	21.0342	9.3836e-08	21.0342	6.22176e-09	21.0342	3.3296e-10
	18	0.0166381	18.8	0.0110474	20.88	0.000566428	21.008	9.44069e-05	21.0328	4.99262e-06	21.0341	3.95463e-07	21.0342	7.94729e-08	21.0342	4.78547e-09	21.0342	1.8933e-10
	22	-0.00300747	19.2	0.00858749	20.92	0.000417012	21.012	7.99409e-05	21.0332	3.55582e-06	21.0341	2.5183e-07	21.0342	6.51099e-08	21.0342	3.34917e-09	21.0342	4.5701e-11
	26	-0.00923249	19.6	0.00634808	20.96	0.000269337	21.016	6.54919e-05	21.0336	2.11919e-06	21.0342	1.08199e-07	21.0342	5.07469e-08	21.0342	1.91288e-09	21.0342	-9.79282e-11
	30	-0.0120718	20	0.00432231	21	0.00012339	21.02	5.10601e-05	21.034	6.82735e-07	21.0342	-3.54307e-08	21.0342	3.6384e-08	21.0342	4.76589e-10	21.0342	-2.41557e-10
	34	-0.0144838	20.4	0.00250045	21.04	-2.08437e-05	21.024	3.66452e-05	21.0344	-7.53554e-07	21.0342	-1.79059e-07	21.0342	2.2021e-08	21.0342	-9.59704e-10	21.0342	-3.85187e-10
	38	-0.0166612	20.8	0.000870544	21.08	-0.00016338	21.028	2.22475e-05	21.0348	-2.18967e-06	21.0343	-3.22685e-07	21.0342	7.65805e-09	21.0342	-2.396e-09	21.0342	-5.28816e-10
	42	-0.0184135	21.2	-0.000580945	21.12	-0.000304232	21.032	7.86673e-06	21.0352	-3.62562e-06	21.0343	-4.66309e-07	21.0342	-6.70487e-09	21.0342	-3.83229e-09	21.0342	-6.72445e-10
	46	-0.0195521	21.6	-0.00186859	21.16	-0.000443415	21.036	-6.49701e-06	21.0356	-5.0614e-06	21.0344	-6.09932e-07	21.0342	-2.10678e-08	21.0342	-5.26858e-09	21.0342	-8.16074e-10
	50	-0.0199471	22	-0.00300747	21.2	-0.000580945	21.04	-2.08437e-05	21.036	-6.49701e-06	21.0344	-7.53554e-07	21.0342	-3.54307e-08	21.0342	-6.70487e-09	21.0342	-9.59704e-10

## Sheet: PointProbabilities
Group	Given probability	Test value	Point probability
1	0.003	-3.73891	0.00182984
1	0.004	-3.26035	0.00236941
1	0.005	-2.87915	0.00289195
1	0.006	-2.56072	0.00340057
1	0.007	-2.28632	0.00389739
1	0.008	-2.04458	0.00438391
1	0.009	-1.82809	0.00486129
1	0.01	-1.63174	0.00533043
1	0.011	-1.45184	0.00579205
1	0.012	-1.28565	0.00624676
1	0.013	-1.13106	0.00669506
1	0.014	-0.986432	0.00713738
1	0.015	-0.850452	0.00757409
1	0.016	-0.722053	0.00800551
1	0.017	-0.600358	0.00843194
1	0.018	-0.484637	0.00885362
1	0.019	-0.374274	0.00927078
1	0.02	-0.268745	0.00968363
1	0.021	-0.167601	0.0100923
1	0.022	-0.0704541	0.0104971
1	0.023	0.0230334	0.010898
1	0.024	0.113158	0.0112953
1	0.025	0.20018	0.011689
1	0.026	0.284331	0.0120793
1	0.027	0.365817	0.0124663
1	0.028	0.444822	0.0128501
1	0.029	0.52151	0.0132307
1	0.03	0.596032	0.0136084
1	0.031	0.668521	0.0139831
1	0.032	0.739101	0.0143549
1	0.033	0.807882	0.014724
1	0.034	0.874966	0.0150903
1	0.035	0.940447	0.015454
1	0.036	1.00441	0.0158151
1	0.037	1.06693	0.0161737
1	0.038	1.12809	0.0165298
1	0.039	1.18795	0.0168834
1	0.04	1.24657	0.0172348
1	0.041	1.30401	0.0175837
1	0.042	1.36033	0.0179304
1	0.043	1.41557	0.0182749
1	0.044	1.46978	0.0186172
1	0.045	1.52301	0.0189574
1	0.046	1.5753	0.0192954
1	0.047	1.62668	0.0196313
1	0.048	1.67719	0.0199653
1	0.049	1.72686	0.0202972
1	0.05	1.77573	0.0206271
1	0.051	1.82383	0.0209551
1	0.052	1.87118	0.0212812
1	0.053	1.91782	0.0216054
1	0.054	1.96376	0.0219278
1	0.055	2.00903	0.0222484
1	0.056	2.05366	0.0225671
1	0.057	2.09767	0.0228841
1	0.058	2.14107	0.0231993
1	0.059	2.18388	0.0235128
1	0.06	2.22613	0.0238246
1	0.061	2.26783	0.0241347
1	0.062	2.30901	0.0244432
1	0.063	2.34966	0.02475
1	0.064	2.38982	0.0250552
1	0.065	2.42949	0.0253588
1	0.066	2.46869	0.0256609
1	0.067	2.50743	0.0259613
1	0.068	2.54573	0.0262603
1	0.069	2.5836	0.0265577
1	0.07	2.62104	0.0268536
1	0.071	2.65808	0.027148
1	0.072	2.69472	0.0274409
1	0.073	2.73097	0.0277324
1	0.074	2.76684	0.0280225
1	0.075	2.80234	0.0283111
1	0.076	2.83749	0.0285983
1	0.077	2.87228	0.0288841
1	0.078	2.90673	0.0291685
1	0.079	2.94085	0.0294516
1	0.08	2.97464	0.0297332
1	0.081	3.00812	0.0300136
1	0.082	3.04128	0.0302926
1	0.083	3.07414	0.0305703
1	0.084	3.10671	0.0308467
1	0.085	3.13898	0.0311218
1	0.086	3.17097	0.0313956
1	0.087	3.20269	0.0316681
1	0.088	3.23413	0.0319393
1	0.089	3.26531	0.0322094
1	0.09	3.29622	0.0324781
1	0.091	3.32689	0.0327457
1	0.092	3.3573	0.033012
1	0.093	3.38747	0.0332771
1	0.094	3.41741	0.033541
1	0.095	3.4471	0.0338037
1	0.096	3.47657	0.0340652
1	0.097	3.50582	0.0343256
1	0.098	3.53484	0.0345848
1	0.099	3.56365	0.0348428
1	0.1	3.59224	0.0350997
1	0.101	3.62063	0.0353554
1	0.102	3.64881	0.03561
1	0.103	3.67679	0.0358635
1	0.104	3.70458	0.0361159
1	0.105	3.73217	0.0363671
1	0.106	3.75958	0.0366173
1	0.107	3.78679	0.0368664
1	0.108	3.81383	0.0371144
1	0.109	3.84068	0.0373613
1	0.11	3.86736	0.0376071
1	0.111	3.89386	0.0378519
1	0.112	3.9202	0.0380956
1	0.113	3.94636	0.0383383
1	0.114	3.97237	0.0385799
1	0.115	3.99821	0.0388205
1	0.116	4.02389	0.03906
1	0.117	4.04941	0.0392986
1	0.118	4.07478	0.0395361
1	0.119	4.1	0.0397726
1	0.12	4.12507	0.0400081
1	0.121	4.14999	0.0402426
1	0.122	4.17477	0.0404761
1	0.123	4.1994	0.0407086
1	0.124	4.2239	0.0409401
1	0.125	4.24825	0.0411707
1	0.126	4.27247	0.0414003
1	0.127	4.29656	0.0416289
1	0.128	4.32052	0.0418566
1	0.129	4.34435	0.0420833
1	0.13	4.36804	0.042309
1	0.131	4.39162	0.0425338
1	0.132	4.41507	0.0427577
1	0.133	4.43839	0.0429806
1	0.134	4.4616	0.0432026
1	0.135	4.48469	0.0434237
1	0.136	4.50766	0.0436439
1	0.137	4.53051	0.0438631
1	0.138	4.55325	0.0440814
1	0.139	4.57588	0.0442988
1	0.14	4.5984	0.0445153
1	0.141	4.62081	0.044731
1	0.142	4.64312	0.0449457
1	0.143	4.66531	0.0451595
1	0.144	4.6874	0.0453725
1	0.145	4.70939	0.0455845
1	0.146	4.73128	0.0457957
1	0.147	4.75306	0.046006
1	0.148	4.77475	0.0462155
1	0.149	4.79634	0.046424
1	0.15	4.81783	0.0466318
1	0.151	4.83923	0.0468386
1	0.152	4.86053	0.0470446
1	0.153	4.88174	0.0472498
1	0.154	4.90286	0.0474541
1	0.155	4.92389	0.0476575
1	0.156	4.94483	0.0478602
1	0.157	4.96568	0.048062
1	0.158	4.98644	0.0482629
1	0.159	5.00712	0.048463
1	0.16	5.02771	0.0486623
1	0.161	5.04822	0.0488608
1	0.162	5.06864	0.0490585
1	0.163	5.08899	0.0492553
1	0.164	5.10925	0.0494514
1	0.165	5.12943	0.0496466
1	0.166	5.14953	0.049841
1	0.167	5.16956	0.0500346
1	0.168	5.18951	0.0502275
1	0.169	5.20938	0.0504195
1	0.17	5.22917	0.0506107
1	0.171	5.2489	0.0508011
1	0.172	5.26854	0.0509908
1	0.173	5.28812	0.0511797
1	0.174	5.30762	0.0513677
1	0.175	5.32705	0.0515551
1	0.176	5.34642	0.0517416
1	0.177	5.36571	0.0519273
1	0.178	5.38493	0.0521123
1	0.179	5.40409	0.0522965
1	0.18	5.42317	0.05248
1	0.181	5.4422	0.0526627
1	0.182	5.46115	0.0528446
1	0.183	5.48004	0.0530258
1	0.184	5.49887	0.0532062
1	0.185	5.51763	0.0533859
1	0.186	5.53633	0.0535648
1	0.187	5.55497	0.053743
1	0.188	5.57355	0.0539204
1	0.189	5.59206	0.0540971
1	0.19	5.61052	0.0542731
1	0.191	5.62891	0.0544483
1	0.192	5.64725	0.0546227
1	0.193	5.66553	0.0547965
1	0.194	5.68375	0.0549695
1	0.195	5.70191	0.0551418
1	0.196	5.72002	0.0553133
1	0.197	5.73807	0.0554842
1	0.198	5.75607	0.0556543
1	0.199	5.77401	0.0558237
1	0.2	5.79189	0.0559924
1	0.201	5.80973	0.0561604
1	0.202	5.82751	0.0563276
1	0.203	5.84523	0.0564942
1	0.204	5.86291	0.05666
1	0.205	5.88053	0.0568251
1	0.206	5.8981	0.0569895
1	0.207	5.91563	0.0571533
1	0.208	5.9331	0.0573163
1	0.209	5.95052	0.0574786
1	0.21	5.96789	0.0576403
1	0.211	5.98522	0.0578012
1	0.212	6.0025	0.0579614
1	0.213	6.01972	0.058121
1	0.214	6.03691	0.0582799
1	0.215	6.05404	0.058438
1	0.216	6.07113	0.0585955
1	0.217	6.08817	0.0587524
1	0.218	6.10517	0.0589085
1	0.219	6.12213	0.0590639
1	0.22	6.13903	0.0592187
1	0.221	6.1559	0.0593728
1	0.222	6.17272	0.0595262
1	0.223	6.1895	0.059679
1	0.224	6.20623	0.0598311
1	0.225	6.22292	0.0599825
1	0.226	6.23958	0.0601333
1	0.227	6.25618	0.0602833
1	0.228	6.27275	0.0604328
1	0.229	6.28928	0.0605815
1	0.23	6.30577	0.0607296
1	0.231	6.32221	0.0608771
1	0.232	6.33862	0.0610238
1	0.233	6.35499	0.06117
1	0.234	6.37131	0.0613154
1	0.235	6.3876	0.0614603
1	0.236	6.40386	0.0616044
1	0.237	6.42007	0.061748
1	0.238	6.43625	0.0618908
1	0.239	6.45239	0.0620331
1	0.24	6.46849	0.0621746
1	0.241	6.48455	0.0623156
1	0.242	6.50058	0.0624559
1	0.243	6.51658	0.0625955
1	0.244	6.53253	0.0627345
1	0.245	6.54846	0.0628729
1	0.246	6.56434	0.0630107
1	0.247	6.5802	0.0631478
1	0.248	6.59602	0.0632843
1	0.249	6.6118	0.0634201
1	0.25	6.62755	0.0635553
1	0.251	6.64327	0.0636899
1	0.252	6.65895	0.0638239
1	0.253	6.67461	0.0639572
1	0.254	6.69022	0.0640899
1	0.255	6.70581	0.064222
1	0.256	6.72137	0.0643534
1	0.257	6.73689	0.0644843
1	0.258	6.75238	0.0646145
1	0.259	6.76784	0.0647441
1	0.26	6.78327	0.064873
1	0.261	6.79867	0.0650014
1	0.262	6.81404	0.0651291
1	0.263	6.82938	0.0652563
1	0.264	6.84469	0.0653828
1	0.265	6.85997	0.0655087
1	0.266	6.87522	0.065634
1	0.267	6.89044	0.0657587
1	0.268	6.90563	0.0658828
1	0.269	6.9208	0.0660062
1	0.27	6.93594	0.0661291
1	0.271	6.95104	0.0662514
1	0.272	6.96612	0.066373
1	0.273	6.98118	0.0664941
1	0.274	6.9962	0.0666145
1	0.275	7.0112	0.0667344
1	0.276	7.02617	0.0668536
1	0.277	7.04112	0.0669723
1	0.278	7.05603	0.0670903
1	0.279	7.07093	0.0672078
1	0.28	7.08579	0.0673247
1	0.281	7.10063	0.0674409
1	0.282	7.11545	0.0675566
1	0.283	7.13024	0.0676717
1	0.284	7.145	0.0677862
1	0.285	7.15974	0.0679001
1	0.286	7.17446	0.0680134
1	0.287	7.18915	0.0681261
1	0.288	7.20382	0.0682383
1	0.289	7.21846	0.0683498
1	0.29	7.23308	0.0684608
1	0.291	7.24767	0.0685712
1	0.292	7.26224	0.068681
1	0.293	7.27679	0.0687902
1	0.294	7.29132	0.0688989
1	0.295	7.30582	0.0690069
1	0.296	7.3203	0.0691144
1	0.297	7.33476	0.0692213
1	0.298	7.34919	0.0693276
1	0.299	7.36361	0.0694334
1	0.3	7.378	0.0695385
1	0.301	7.39237	0.0696431
1	0.302	7.40672	0.0697471
1	0.303	7.42104	0.0698506
1	0.304	7.43535	0.0699535
1	0.305	7.44963	0.0700558
1	0.306	7.4639	0.0701575
1	0.307	7.47814	0.0702586
1	0.308	7.49236	0.0703592
1	0.309	7.50657	0.0704593
1	0.31	7.52075	0.0705587
1	0.311	7.53491	0.0706576
1	0.312	7.54905	0.0707559
1	0.313	7.56318	0.0708537
1	0.314	7.57728	0.0709509
1	0.315	7.59137	0.0710475
1	0.316	7.60543	0.0711435
1	0.317	7.61948	0.0712391
1	0.318	7.63351	0.071334
1	0.319	7.64752	0.0714284
1	0.32	7.66151	0.0715222
1	0.321	7.67548	0.0716155
1	0.322	7.68943	0.0717082
1	0.323	7.70337	0.0718003
1	0.324	7.71729	0.0718919
1	0.325	7.73119	0.0719829
1	0.326	7.74507	0.0720734
1	0.327	7.75894	0.0721633
1	0.328	7.77279	0.0722527
1	0.329	7.78662	0.0723415
1	0.33	7.80043	0.0724297
1	0.331	7.81423	0.0725175
1	0.332	7.82801	0.0726046
1	0.333	7.84178	0.0726912
1	0.334	7.85553	0.0727773
1	0.335	7.86926	0.0728628
1	0.336	7.88298	0.0729477
1	0.337	7.89668	0.0730321
1	0.338	7.91036	0.073116
1	0.339	7.92403	0.0731993
1	0.34	7.93768	0.0732821
1	0.341	7.95132	0.0733643
1	0.342	7.96495	0.073446
1	0.343	7.97855	0.0735271
1	0.344	7.99215	0.0736077
1	0.345	8.00572	0.0736877
1	0.346	8.01929	0.0737672
1	0.347	8.03284	0.0738462
1	0.348	8.04637	0.0739246
1	0.349	8.05989	0.0740025
1	0.35	8.0734	0.0740798
1	0.351	8.08689	0.0741566
1	0.352	8.10037	0.0742328
1	0.353	8.11383	0.0743086
1	0.354	8.12728	0.0743837
1	0.355	8.14072	0.0744584
1	0.356	8.15414	0.0745325
1	0.357	8.16755	0.0746061
1	0.358	8.18095	0.0746791
1	0.359	8.19433	0.0747516
1	0.36	8.20771	0.0748235
1	0.361	8.22106	0.074895
1	0.362	8.23441	0.0749659
1	0.363	8.24774	0.0750362
1	0.364	8.26106	0.075106
1	0.365	8.27437	0.0751753
1	0.366	8.28767	0.0752441
1	0.367	8.30095	0.0753123
1	0.368	8.31422	0.07538
1	0.369	8.32748	0.0754472
1	0.37	8.34073	0.0755138
1	0.371	8.35397	0.0755799
1	0.372	8.3672	0.0756455
1	0.373	8.38041	0.0757105
1	0.374	8.39361	0.0757751
1	0.375	8.4068	0.075839
1	0.376	8.41998	0.0759025
1	0.377	8.43315	0.0759654
1	0.378	8.44631	0.0760279
1	0.379	8.45946	0.0760897
1	0.38	8.4726	0.0761511
1	0.381	8.48572	0.0762119
1	0.382	8.49884	0.0762722
1	0.383	8.51194	0.076332
1	0.384	8.52504	0.0763913
1	0.385	8.53813	0.07645
1	0.386	8.5512	0.0765082
1	0.387	8.56427	0.0765659
1	0.388	8.57732	0.0766231
1	0.389	8.59037	0.0766797
1	0.39	8.6034	0.0767359
1	0.391	8.61643	0.0767915
1	0.392	8.62945	0.0768466
1	0.393	8.64246	0.0769011
1	0.394	8.65546	0.0769552
1	0.395	8.66845	0.0770087
1	0.396	8.68143	0.0770617
1	0.397	8.6944	0.0771142
1	0.398	8.70736	0.0771661
1	0.399	8.72032	0.0772176
1	0.4	8.73326	0.0772685
1	0.401	8.7462	0.0773189
1	0.402	8.75913	0.0773688
1	0.403	8.77205	0.0774182
1	0.404	8.78497	0.077467
1	0.405	8.79787	0.0775154
1	0.406	8.81077	0.0775632
1	0.407	8.82366	0.0776105
1	0.408	8.83654	0.0776573
1	0.409	8.84941	0.0777036
1	0.41	8.86228	0.0777494
1	0.411	8.87513	0.0777946
1	0.412	8.88798	0.0778394
1	0.413	8.90083	0.0778836
1	0.414	8.91366	0.0779273
1	0.415	8.92649	0.0779705
1	0.416	8.93931	0.0780132
1	0.417	8.95213	0.0780553
1	0.418	8.96494	0.078097
1	0.419	8.97774	0.0781382
1	0.42	8.99053	0.0781788
1	0.421	9.00332	0.0782189
1	0.422	9.0161	0.0782585
1	0.423	9.02888	0.0782976
1	0.424	9.04165	0.0783362
1	0.425	9.05441	0.0783743
1	0.426	9.06716	0.0784119
1	0.427	9.07991	0.0784489
1	0.428	9.09266	0.0784855
1	0.429	9.1054	0.0785215
1	0.43	9.11813	0.078557
1	0.431	9.13086	0.0785921
1	0.432	9.14358	0.0786266
1	0.433	9.15629	0.0786606
1	0.434	9.169	0.0786941
1	0.435	9.18171	0.078727
1	0.436	9.19441	0.0787595
1	0.437	9.2071	0.0787915
1	0.438	9.21979	0.078823
1	0.439	9.23247	0.0788539
1	0.44	9.24515	0.0788844
1	0.441	9.25783	0.0789143
1	0.442	9.2705	0.0789437
1	0.443	9.28316	0.0789727
1	0.444	9.29582	0.0790011
1	0.445	9.30848	0.079029
1	0.446	9.32113	0.0790564
1	0.447	9.33378	0.0790833
1	0.448	9.34642	0.0791097
1	0.449	9.35906	0.0791356
1	0.45	9.37169	0.079161
1	0.451	9.38432	0.0791859
1	0.452	9.39695	0.0792102
1	0.453	9.40957	0.0792341
1	0.454	9.42219	0.0792575
1	0.455	9.43481	0.0792803
1	0.456	9.44742	0.0793027
1	0.457	9.46003	0.0793245
1	0.458	9.47263	0.0793459
1	0.459	9.48523	0.0793667
1	0.46	9.49783	0.0793871
1	0.461	9.51043	0.0794069
1	0.462	9.52302	0.0794262
1	0.463	9.53561	0.0794451
1	0.464	9.54819	0.0794634
1	0.465	9.56078	0.0794812
1	0.466	9.57336	0.0794985
1	0.467	9.58593	0.0795153
1	0.468	9.59851	0.0795316
1	0.469	9.61108	0.0795474
1	0.47	9.62365	0.0795628
1	0.471	9.63622	0.0795776
1	0.472	9.64878	0.0795919
1	0.473	9.66135	0.0796057
1	0.474	9.67391	0.0796189
1	0.475	9.68647	0.0796317
1	0.476	9.69902	0.079644
1	0.477	9.71158	0.0796558
1	0.478	9.72413	0.0796671
1	0.479	9.73668	0.0796779
1	0.48	9.74923	0.0796882
1	0.481	9.76178	0.0796979
1	0.482	9.77433	0.0797072
1	0.483	9.78687	0.079716
1	0.484	9.79942	0.0797243
1	0.485	9.81196	0.0797321
1	0.486	9.8245	0.0797393
1	0.487	9.83704	0.0797461
1	0.488	9.84958	0.0797524
1	0.489	9.86212	0.0797581
1	0.49	9.87466	0.0797634
1	0.491	9.88719	0.0797682
1	0.492	9.89973	0.0797724
1	0.493	9.91226	0.0797762
1	0.494	9.9248	0.0797794
1	0.495	9.93733	0.0797822
1	0.496	9.94987	0.0797844
1	0.497	9.9624	0.0797862
1	0.498	9.97493	0.0797875
1	0.499	9.98747	0.0797882
1	0.5	10	0.0797885
1	0.501	10.0125	0.0797882
1	0.502	10.0251	0.0797875
1	0.503	10.0376	0.0797862
1	0.504	10.0501	0.0797844
1	0.505	10.0627	0.0797822
1	0.506	10.0752	0.0797794
1	0.507	10.0877	0.0797762
1	0.508	10.1003	0.0797724
1	0.509	10.1128	0.0797682
1	0.51	10.1253	0.0797634
1	0.511	10.1379	0.0797581
1	0.512	10.1504	0.0797524
1	0.513	10.163	0.0797461
1	0.514	10.1755	0.0797393
1	0.515	10.188	0.0797321
1	0.516	10.2006	0.0797243
1	0.517	10.2131	0.079716
1	0.518	10.2257	0.0797072
1	0.519	10.2382	0.0796979
1	0.52	10.2508	0.0796882
1	0.521	10.2633	0.0796779
1	0.522	10.2759	0.0796671
1	0.523	10.2884	0.0796558
1	0.524	10.301	0.079644
1	0.525	10.3135	0.0796317
1	0.526	10.3261	0.0796189
1	0.527	10.3387	0.0796057
1	0.528	10.3512	0.0795919
1	0.529	10.3638	0.0795776
1	0.53	10.3763	0.0795628
1	0.531	10.3889	0.0795474
1	0.532	10.4015	0.0795316
1	0.533	10.4141	0.0795153
1	0.534	10.4266	0.0794985
1	0.535	10.4392	0.0794812
1	0.536	10.4518	0.0794634
1	0.537	10.4644	0.0794451
1	0.538	10.477	0.0794262
1	0.539	10.4896	0.0794069
1	0.54	10.5022	0.0793871
1	0.541	10.5148	0.0793667
1	0.542	10.5274	0.0793459
1	0.543	10.54	0.0793245
1	0.544	10.5526	0.0793027
1	0.545	10.5652	0.0792803
1	0.546	10.5778	0.0792575
1	0.547	10.5904	0.0792341
1	0.548	10.603	0.0792102
1	0.549	10.6157	0.0791859
1	0.55	10.6283	0.079161
1	0.551	10.6409	0.0791356
1	0.552	10.6536	0.0791097
1	0.553	10.6662	0.0790833
1	0.554	10.6789	0.0790564
1	0.555	10.6915	0.079029
1	0.556	10.7042	0.0790011
1	0.557	10.7168	0.0789727
1	0.558	10.7295	0.0789437
1	0.559	10.7422	0.0789143
1	0.56	10.7548	0.0788844
1	0.561	10.7675	0.0788539
1	0.562	10.7802	0.078823
1	0.563	10.7929	0.0787915
1	0.564	10.8056	0.0787595
1	0.565	10.8183	0.078727
1	0.566	10.831	0.0786941
1	0.567	10.8437	0.0786606
1	0.568	10.8564	0.0786266
1	0.569	10.8691	0.0785921
1	0.57	10.8819	0.078557
1	0.571	10.8946	0.0785215
1	0.572	10.9073	0.0784855
1	0.573	10.9201	0.0784489
1	0.574	10.9328	0.0784119
1	0.575	10.9456	0.0783743
1	0.576	10.9584	0.0783362
1	0.577	10.9711	0.0782976
1	0.578	10.9839	0.0782585
1	0.579	10.9967	0.0782189
1	0.58	11.0095	0.0781788
1	0.581	11.0223	0.0781382
1	0.582	11.0351	0.078097
1	0.583	11.0479	0.0780553
1	0.584	11.0607	0.0780132
1	0.585	11.0735	0.0779705
1	0.586	11.0863	0.0779273
1	0.587	11.0992	0.0778836
1	0.588	11.112	0.0778394
1	0.589	11.1249	0.0777946
1	0.59	11.1377	0.0777494
1	0.591	11.1506	0.0777036
1	0.592	11.1635	0.0776573
1	0.593	11.1763	0.0776105
1	0.594	11.1892	0.0775632
1	0.595	11.2021	0.0775154
1	0.596	11.215	0.077467
1	0.597	11.2279	0.0774182
1	0.598	11.2409	0.0773688
1	0.599	11.2538	0.0773189
1	0.6	11.2667	0.0772685
1	0.601	11.2797	0.0772176
1	0.602	11.2926	0.0771661
1	0.603	11.3056	0.0771142
1	0.604	11.3186	0.0770617
1	0.605	11.3316	0.0770087
1	0.606	11.3445	0.0769552
1	0.607	11.3575	0.0769011
1	0.608	11.3706	0.0768466
1	0.609	11.3836	0.0767915
1	0.61	11.3966	0.0767359
1	0.611	11.4096	0.0766797
1	0.612	11.4227	0.0766231
1	0.613	11.4357	0.0765659
1	0.614	11.4488	0.0765082
1	0.615	11.4619	0.07645
1	0.616	11.475	0.0763913
1	0.617	11.4881	0.076332
1	0.618	11.5012	0.0762722
1	0.619	11.5143	0.0762119
1	0.62	11.5274	0.0761511
1	0.621	11.5405	0.0760897
1	0.622	11.5537	0.0760279
1	0.623	11.5668	0.0759654
1	0.624	11.58	0.0759025
1	0.625	11.5932	0.075839
1	0.626	11.6064	0.0757751
1	0.627	11.6196	0.0757105
1	0.628	11.6328	0.0756455
1	0.629	11.646	0.0755799
1	0.63	11.6593	0.0755138
1	0.631	11.6725	0.0754472
1	0.632	11.6858	0.07538
1	0.633	11.699	0.0753123
1	0.634	11.7123	0.0752441
1	0.635	11.7256	0.0751753
1	0.636	11.7389	0.075106
1	0.637	11.7523	0.0750362
1	0.638	11.7656	0.0749659
1	0.639	11.7789	0.074895
1	0.64	11.7923	0.0748235
1	0.641	11.8057	0.0747516
1	0.642	11.819	0.0746791
1	0.643	11.8324	0.0746061
1	0.644	11.8459	0.0745325
1	0.645	11.8593	0.0744584
1	0.646	11.8727	0.0743837
1	0.647	11.8862	0.0743086
1	0.648	11.8996	0.0742328
1	0.649	11.9131	0.0741566
1	0.65	11.9266	0.0740798
1	0.651	11.9401	0.0740025
1	0.652	11.9536	0.0739246
1	0.653	11.9672	0.0738462
1	0.654	11.9807	0.0737672
1	0.655	11.9943	0.0736877
1	0.656	12.0079	0.0736077
1	0.657	12.0214	0.0735271
1	0.658	12.0351	0.073446
1	0.659	12.0487	0.0733643
1	0.66	12.0623	0.0732821
1	0.661	12.076	0.0731993
1	0.662	12.0896	0.073116
1	0.663	12.1033	0.0730321
1	0.664	12.117	0.0729477
1	0.665	12.1307	0.0728628
1	0.666	12.1445	0.0727773
1	0.667	12.1582	0.0726912
1	0.668	12.172	0.0726046
1	0.669	12.1858	0.0725175
1	0.67	12.1996	0.0724297
1	0.671	12.2134	0.0723415
1	0.672	12.2272	0.0722527
1	0.673	12.2411	0.0721633
1	0.674	12.2549	0.0720734
1	0.675	12.2688	0.0719829
1	0.676	12.2827	0.0718919
1	0.677	12.2966	0.0718003
1	0.678	12.3106	0.0717082
1	0.679	12.3245	0.0716155
1	0.68	12.3385	0.0715222
1	0.681	12.3525	0.0714284
1	0.682	12.3665	0.071334
1	0.683	12.3805	0.0712391
1	0.684	12.3946	0.0711435
1	0.685	12.4086	0.0710475
1	0.686	12.4227	0.0709509
1	0.687	12.4368	0.0708537
1	0.688	12.4509	0.0707559
1	0.689	12.4651	0.0706576
1	0.69	12.4793	0.0705587
1	0.691	12.4934	0.0704593
1	0.692	12.5076	0.0703592
1	0.693	12.5219	0.0702586
1	0.694	12.5361	0.0701575
1	0.695	12.5504	0.0700558
1	0.696	12.5647	0.0699535
1	0.697	12.579	0.0698506
1	0.698	12.5933	0.0697471
1	0.699	12.6076	0.0696431
1	0.7	12.622	0.0695385
1	0.701	12.6364	0.0694334
1	0.702	12.6508	0.0693276
1	0.703	12.6652	0.0692213
1	0.704	12.6797	0.0691144
1	0.705	12.6942	0.0690069
1	0.706	12.7087	0.0688989
1	0.707	12.7232	0.0687902
1	0.708	12.7378	0.068681
1	0.709	12.7523	0.0685712
1	0.71	12.7669	0.0684608
1	0.711	12.7815	0.0683498
1	0.712	12.7962	0.0682383
1	0.713	12.8109	0.0681261
1	0.714	12.8255	0.0680134
1	0.715	12.8403	0.0679001
1	0.716	12.855	0.0677862
1	0.717	12.8698	0.0676717
1	0.718	12.8846	0.0675566
1	0.719	12.8994	0.0674409
1	0.72	12.9142	0.0673247
1	0.721	12.9291	0.0672078
1	0.722	12.944	0.0670903
1	0.723	12.9589	0.0669723
1	0.724	12.9738	0.0668536
1	0.725	12.9888	0.0667344
1	0.726	13.0038	0.0666145
1	0.727	13.0188	0.0664941
1	0.728	13.0339	0.066373
1	0.729	13.049	0.0662514
1	0.73	13.0641	0.0661291
1	0.731	13.0792	0.0660062
1	0.732	13.0944	0.0658828
1	0.733	13.1096	0.0657587
1	0.734	13.1248	0.065634
1	0.735	13.14	0.0655087
1	0.736	13.1553	0.0653828
1	0.737	13.1706	0.0652563
1	0.738	13.186	0.0651291
1	0.739	13.2013	0.0650014
1	0.74	13.2167	0.064873
1	0.741	13.2322	0.0647441
1	0.742	13.2476	0.0646145
1	0.743	13.2631	0.0644843
1	0.744	13.2786	0.0643534
1	0.745	13.2942	0.064222
1	0.746	13.3098	0.0640899
1	0.747	13.3254	0.0639572
1	0.748	13.341	0.0638239
1	0.749	13.3567	0.0636899
1	0.75	13.3724	0.0635553
1	0.751	13.3882	0.0634201
1	0.752	13.404	0.0632843
1	0.753	13.4198	0.0631478
1	0.754	13.4357	0.0630107
1	0.755	13.4515	0.0628729
1	0.756	13.4675	0.0627345
1	0.757	13.4834	0.0625955
1	0.758	13.4994	0.0624559
1	0.759	13.5154	0.0623156
1	0.76	13.5315	0.0621746
1	0.761	13.5476	0.0620331
1	0.762	13.5638	0.0618908
1	0.763	13.5799	0.061748
1	0.764	13.5961	0.0616044
1	0.765	13.6124	0.0614603
1	0.766	13.6287	0.0613154
1	0.767	13.645	0.06117
1	0.768	13.6614	0.0610238
1	0.769	13.6778	0.0608771
1	0.77	13.6942	0.0607296
1	0.771	13.7107	0.0605815
1	0.772	13.7272	0.0604328
1	0.773	13.7438	0.0602833
1	0.774	13.7604	0.0601333
1	0.775	13.7771	0.0599825
1	0.776	13.7938	0.0598311
1	0.777	13.8105	0.059679
1	0.778	13.8273	0.0595262
1	0.779	13.8441	0.0593728
1	0.78	13.861	0.0592187
1	0.781	13.8779	0.0590639
1	0.782	13.8948	0.0589085
1	0.783	13.9118	0.0587524
1	0.784	13.9289	0.0585955
1	0.785	13.946	0.058438
1	0.786	13.9631	0.0582799
1	0.787	13.9803	0.058121
1	0.788	13.9975	0.0579614
1	0.789	14.0148	0.0578012
1	0.79	14.0321	0.0576403
1	0.791	14.0495	0.0574786
1	0.792	14.0669	0.0573163
1	0.793	14.0844	0.0571533
1	0.794	14.1019	0.0569895
1	0.795	14.1195	0.0568251
1	0.796	14.1371	0.05666
1	0.797	14.1548	0.0564942
1	0.798	14.1725	0.0563276
1	0.799	14.1903	0.0561604
1	0.8	14.2081	0.0559924
1	0.801	14.226	0.0558237
1	0.802	14.2439	0.0556543
1	0.803	14.2619	0.0554842
1	0.804	14.28	0.0553133
1	0.805	14.2981	0.0551418
1	0.806	14.3163	0.0549695
1	0.807	14.3345	0.0547965
1	0.808	14.3527	0.0546227
1	0.809	14.3711	0.0544483
1	0.81	14.3895	0.0542731
1	0.811	14.4079	0.0540971
1	0.812	14.4265	0.0539204
1	0.813	14.445	0.053743
1	0.814	14.4637	0.0535648
1	0.815	14.4824	0.0533859
1	0.816	14.5011	0.0532062
1	0.817	14.52	0.0530258
1	0.818	14.5388	0.0528446
1	0.819	14.5578	0.0526627
1	0.82	14.5768	0.05248
1	0.821	14.5959	0.0522965
1	0.822	14.6151	0.0521123
1	0.823	14.6343	0.0519273
1	0.824	14.6536	0.0517416
1	0.825	14.6729	0.0515551
1	0.826	14.6924	0.0513677
1	0.827	14.7119	0.0511797
1	0.828	14.7315	0.0509908
1	0.829	14.7511	0.0508011
1	0.83	14.7708	0.0506107
1	0.831	14.7906	0.0504195
1	0.832	14.8105	0.0502275
1	0.833	14.8304	0.0500346
1	0.834	14.8505	0.049841
1	0.835	14.8706	0.0496466
1	0.836	14.8908	0.0494514
1	0.837	14.911	0.0492553
1	0.838	14.9314	0.0490585
1	0.839	14.9518	0.0488608
1	0.84	14.9723	0.0486623
1	0.841	14.9929	0.048463
1	0.842	15.0136	0.0482629
1	0.843	15.0343	0.048062
1	0.844	15.0552	0.0478602
1	0.845	15.0761	0.0476575
1	0.846	15.0971	0.0474541
1	0.847	15.1183	0.0472498
1	0.848	15.1395	0.0470446
1	0.849	15.1608	0.0468386
1	0.85	15.1822	0.0466318
1	0.851	15.2037	0.046424
1	0.852	15.2252	0.0462155
1	0.853	15.2469	0.046006
1	0.854	15.2687	0.0457957
1	0.855	15.2906	0.0455845
1	0.856	15.3126	0.0453725
1	0.857	15.3347	0.0451595
1	0.858	15.3569	0.0449457
1	0.859	15.3792	0.044731
1	0.86	15.4016	0.0445153
1	0.861	15.4241	0.0442988
1	0.862	15.4467	0.0440814
1	0.863	15.4695	0.0438631
1	0.864	15.4923	0.0436439
1	0.865	15.5153	0.0434237
1	0.866	15.5384	0.0432026
1	0.867	15.5616	0.0429806
1	0.868	15.5849	0.0427577
1	0.869	15.6084	0.0425338
1	0.87	15.632	0.042309
1	0.871	15.6557	0.0420833
1	0.872	15.6795	0.0418566
1	0.873	15.7034	0.0416289
1	0.874	15.7275	0.0414003
1	0.875	15.7517	0.0411707
1	0.876	15.7761	0.0409401
1	0.877	15.8006	0.0407086
1	0.878	15.8252	0.0404761
1	0.879	15.85	0.0402426
1	0.88	15.8749	0.0400081
1	0.881	15.9	0.0397726
1	0.882	15.9252	0.0395361
1	0.883	15.9506	0.0392986
1	0.884	15.9761	0.03906
1	0.885	16.0018	0.0388205
1	0.886	16.0276	0.0385799
1	0.887	16.0536	0.0383383
1	0.888	16.0798	0.0380956
1	0.889	16.1061	0.0378519
1	0.89	16.1326	0.0376071
1	0.891	16.1593	0.0373613
1	0.892	16.1862	0.0371144
1	0.893	16.2132	0.0368664
1	0.894	16.2404	0.0366173
1	0.895	16.2678	0.0363671
1	0.896	16.2954	0.0361159
1	0.897	16.3232	0.0358635
1	0.898	16.3512	0.03561
1	0.899	16.3794	0.0353554
1	0.9	16.4078	0.0350997
1	0.901	16.4364	0.0348428
1	0.902	16.4652	0.0345848
1	0.903	16.4942	0.0343256
1	0.904	16.5234	0.0340652
1	0.905	16.5529	0.0338037
1	0.906	16.5826	0.033541
1	0.907	16.6125	0.0332771
1	0.908	16.6427	0.033012
1	0.909	16.6731	0.0327457
1	0.91	16.7038	0.0324781
1	0.911	16.7347	0.0322094
1	0.912	16.7659	0.0319393
1	0.913	16.7973	0.0316681
1	0.914	16.829	0.0313956
1	0.915	16.861	0.0311218
1	0.916	16.8933	0.0308467
1	0.917	16.9259	0.0305703
1	0.918	16.9587	0.0302926
1	0.919	16.9919	0.0300136
1	0.92	17.0254	0.0297332
1	0.921	17.0592	0.0294516
1	0.922	17.0933	0.0291685
1	0.923	17.1277	0.0288841
1	0.924	17.1625	0.0285983
1	0.925	17.1977	0.0283111
1	0.926	17.2332	0.0280225
1	0.927	17.269	0.0277324
1	0.928	17.3053	0.0274409
1	0.929	17.3419	0.027148
1	0.93	17.379	0.0268536
1	0.931	17.4164	0.0265577
1	0.932	17.4543	0.0262603
1	0.933	17.4926	0.0259613
1	0.934	17.5313	0.0256609
1	0.935	17.5705	0.0253588
1	0.936	17.6102	0.0250552
1	0.937	17.6503	0.02475
1	0.938	17.691	0.0244432
1	0.939	17.7322	0.0241347
1	0.94	17.7739	0.0238246
1	0.941	17.8161	0.0235128
1	0.942	17.8589	0.0231993
1	0.943	17.9023	0.0228841
1	0.944	17.9463	0.0225671
1	0.945	17.991	0.0222484
1	0.946	18.0362	0.0219278
1	0.947	18.0822	0.0216054
1	0.948	18.1288	0.0212812
1	0.949	18.1762	0.0209551
1	0.95	18.2243	0.0206271
1	0.951	18.2731	0.0202972
1	0.952	18.3228	0.0199653
1	0.953	18.3733	0.0196313
1	0.954	18.4247	0.0192954
1	0.955	18.477	0.0189574
1	0.956	18.5302	0.0186172
1	0.957	18.5844	0.0182749
1	0.958	18.6397	0.0179304
1	0.959	18.696	0.0175837
1	0.96	18.7534	0.0172348
1	0.961	18.8121	0.0168834
1	0.962	18.8719	0.0165298
1	0.963	18.9331	0.0161737
1	0.964	18.9956	0.0158151
1	0.965	19.0596	0.015454
1	0.966	19.125	0.0150903
1	0.967	19.1921	0.014724
1	0.968	19.2609	0.0143549
1	0.969	19.3315	0.0139831
1	0.97	19.404	0.0136084
1	0.971	19.4785	0.0132307
1	0.972	19.5552	0.0128501
1	0.973	19.6342	0.0124663
1	0.974	19.7157	0.0120793
1	0.975	19.7998	0.011689
1	0.976	19.8868	0.0112953
1	0.977	19.977	0.010898
1	0.978	20.0705	0.0104971
1	0.979	20.1676	0.0100923
1	0.98	20.2687	0.00968363
1	0.981	20.3743	0.00927078
1	0.982	20.4846	0.00885362
1	0.983	20.6004	0.00843194
1	0.984	20.7221	0.00800551
1	0.985	20.8505	0.00757409
1	0.986	20.9864	0.00713738
1	0.987	21.1311	0.00669506
1	0.988	21.2856	0.00624676
1	0.989	21.4518	0.00579205
1	0.99	21.6317	0.00533043
1	0.991	21.8281	0.00486129
1	0.992	22.0446	0.00438391
1	0.993	22.2863	0.00389739
1	0.994	22.5607	0.00340057
1	0.995	22.8791	0.00289195
1	0.996	23.2603	0.00236941
1	0.997	23.7389	0.00182984
2	0.003	-4.95563	0.00045746
2	0.004	-3.0414	0.000592353
2	0.005	-1.51659	0.000722987
2	0.006	-0.242887	0.000850144
2	0.007	0.854732	0.000974348
2	0.008	1.82169	0.00109598
2	0.009	2.68764	0.00121532
2	0.01	3.47304	0.00133261
2	0.011	4.19264	0.00144801
2	0.012	4.85742	0.00156169
2	0.013	5.47576	0.00167376
2	0.014	6.05427	0.00178434
2	0.015	6.59819	0.00189352
2	0.016	7.11179	0.00200138
2	0.017	7.59857	0.00210798
2	0.018	8.06145	0.00221341
2	0.019	8.50291	0.0023177
2	0.02	8.92502	0.00242091
2	0.021	9.3296	0.00252309
2	0.022	9.71818	0.00262427
2	0.023	10.0921	0.00272451
2	0.024	10.4526	0.00282382
2	0.025	10.8007	0.00292225
2	0.026	11.1373	0.00301983
2	0.027	11.4633	0.00311658
2	0.028	11.7793	0.00321252
2	0.029	12.086	0.00330769
2	0.03	12.3841	0.0034021
2	0.031	12.6741	0.00349577
2	0.032	12.9564	0.00358873
2	0.033	13.2315	0.003681
2	0.034	13.4999	0.00377258
2	0.035	13.7618	0.0038635
2	0.036	14.0176	0.00395378
2	0.037	14.2677	0.00404342
2	0.038	14.5124	0.00413244
2	0.039	14.7518	0.00422086
2	0.04	14.9863	0.00430869
2	0.041	15.216	0.00439593
2	0.042	15.4413	0.00448261
2	0.043	15.6623	0.00456873
2	0.044	15.8791	0.0046543
2	0.045	16.092	0.00473934
2	0.046	16.3012	0.00482385
2	0.047	16.5067	0.00490784
2	0.048	16.7087	0.00499132
2	0.049	16.9074	0.0050743
2	0.05	17.1029	0.00515678
2	0.051	17.2953	0.00523878
2	0.052	17.4847	0.00532031
2	0.053	17.6713	0.00540136
2	0.054	17.855	0.00548195
2	0.055	18.0361	0.00556209
2	0.056	18.2146	0.00564178
2	0.057	18.3907	0.00572102
2	0.058	18.5643	0.00579982
2	0.059	18.7355	0.0058782
2	0.06	18.9045	0.00595615
2	0.061	19.0713	0.00603368
2	0.062	19.236	0.00611079
2	0.063	19.3986	0.0061875
2	0.064	19.5593	0.0062638
2	0.065	19.718	0.0063397
2	0.066	19.8748	0.00641521
2	0.067	20.0297	0.00649033
2	0.068	20.1829	0.00656507
2	0.069	20.3344	0.00663942
2	0.07	20.4842	0.0067134
2	0.071	20.6323	0.006787
2	0.072	20.7789	0.00686024
2	0.073	20.9239	0.00693311
2	0.074	21.0674	0.00700562
2	0.075	21.2094	0.00707777
2	0.076	21.3499	0.00714957
2	0.077	21.4891	0.00722102
2	0.078	21.6269	0.00729213
2	0.079	21.7634	0.00736289
2	0.08	21.8986	0.00743331
2	0.081	22.0325	0.0075034
2	0.082	22.1651	0.00757315
2	0.083	22.2966	0.00764257
2	0.084	22.4268	0.00771167
2	0.085	22.5559	0.00778044
2	0.086	22.6839	0.00784889
2	0.087	22.8107	0.00791702
2	0.088	22.9365	0.00798484
2	0.089	23.0612	0.00805234
2	0.09	23.1849	0.00811953
2	0.091	23.3076	0.00818642
2	0.092	23.4292	0.00825299
2	0.093	23.5499	0.00831927
2	0.094	23.6696	0.00838525
2	0.095	23.7884	0.00845092
2	0.096	23.9063	0.0085163
2	0.097	24.0233	0.00858139
2	0.098	24.1394	0.00864619
2	0.099	24.2546	0.0087107
2	0.1	24.369	0.00877492
2	0.101	24.4825	0.00883885
2	0.102	24.5952	0.0089025
2	0.103	24.7072	0.00896588
2	0.104	24.8183	0.00902897
2	0.105	24.9287	0.00909179
2	0.106	25.0383	0.00915433
2	0.107	25.1472	0.00921659
2	0.108	25.2553	0.00927859
2	0.109	25.3627	0.00934032
2	0.11	25.4694	0.00940178
2	0.111	25.5755	0.00946297
2	0.112	25.6808	0.0095239
2	0.113	25.7855	0.00958457
2	0.114	25.8895	0.00964497
2	0.115	25.9928	0.00970512
2	0.116	26.0955	0.00976501
2	0.117	26.1976	0.00982464
2	0.118	26.2991	0.00988402
2	0.119	26.4	0.00994315
2	0.12	26.5003	0.010002
2	0.121	26.6	0.0100606
2	0.122	26.6991	0.010119
2	0.123	26.7976	0.0101772
2	0.124	26.8956	0.010235
2	0.125	26.993	0.0102927
2	0.126	27.0899	0.0103501
2	0.127	27.1863	0.0104072
2	0.128	27.2821	0.0104641
2	0.129	27.3774	0.0105208
2	0.13	27.4722	0.0105773
2	0.131	27.5665	0.0106335
2	0.132	27.6603	0.0106894
2	0.133	27.7536	0.0107452
2	0.134	27.8464	0.0108007
2	0.135	27.9387	0.0108559
2	0.136	28.0306	0.010911
2	0.137	28.1221	0.0109658
2	0.138	28.213	0.0110204
2	0.139	28.3035	0.0110747
2	0.14	28.3936	0.0111288
2	0.141	28.4833	0.0111827
2	0.142	28.5725	0.0112364
2	0.143	28.6612	0.0112899
2	0.144	28.7496	0.0113431
2	0.145	28.8376	0.0113961
2	0.146	28.9251	0.0114489
2	0.147	29.0123	0.0115015
2	0.148	29.099	0.0115539
2	0.149	29.1854	0.011606
2	0.15	29.2713	0.0116579
2	0.151	29.3569	0.0117097
2	0.152	29.4421	0.0117612
2	0.153	29.527	0.0118124
2	0.154	29.6114	0.0118635
2	0.155	29.6956	0.0119144
2	0.156	29.7793	0.011965
2	0.157	29.8627	0.0120155
2	0.158	29.9458	0.0120657
2	0.159	30.0285	0.0121158
2	0.16	30.1108	0.0121656
2	0.161	30.1929	0.0122152
2	0.162	30.2746	0.0122646
2	0.163	30.3559	0.0123138
2	0.164	30.437	0.0123628
2	0.165	30.5177	0.0124117
2	0.166	30.5981	0.0124603
2	0.167	30.6782	0.0125087
2	0.168	30.758	0.0125569
2	0.169	30.8375	0.0126049
2	0.17	30.9167	0.0126527
2	0.171	30.9956	0.0127003
2	0.172	31.0742	0.0127477
2	0.173	31.1525	0.0127949
2	0.174	31.2305	0.0128419
2	0.175	31.3082	0.0128888
2	0.176	31.3857	0.0129354
2	0.177	31.4628	0.0129818
2	0.178	31.5397	0.0130281
2	0.179	31.6163	0.0130741
2	0.18	31.6927	0.01312
2	0.181	31.7688	0.0131657
2	0.182	31.8446	0.0132112
2	0.183	31.9202	0.0132565
2	0.184	31.9955	0.0133016
2	0.185	32.0705	0.0133465
2	0.186	32.1453	0.0133912
2	0.187	32.2199	0.0134357
2	0.188	32.2942	0.0134801
2	0.189	32.3683	0.0135243
2	0.19	32.4421	0.0135683
2	0.191	32.5157	0.0136121
2	0.192	32.589	0.0136557
2	0.193	32.6621	0.0136991
2	0.194	32.735	0.0137424
2	0.195	32.8077	0.0137854
2	0.196	32.8801	0.0138283
2	0.197	32.9523	0.013871
2	0.198	33.0243	0.0139136
2	0.199	33.096	0.0139559
2	0.2	33.1676	0.0139981
2	0.201	33.2389	0.0140401
2	0.202	33.31	0.0140819
2	0.203	33.3809	0.0141235
2	0.204	33.4516	0.014165
2	0.205	33.5221	0.0142063
2	0.206	33.5924	0.0142474
2	0.207	33.6625	0.0142883
2	0.208	33.7324	0.0143291
2	0.209	33.8021	0.0143697
2	0.21	33.8716	0.0144101
2	0.211	33.9409	0.0144503
2	0.212	34.01	0.0144904
2	0.213	34.0789	0.0145302
2	0.214	34.1476	0.01457
2	0.215	34.2162	0.0146095
2	0.216	34.2845	0.0146489
2	0.217	34.3527	0.0146881
2	0.218	34.4207	0.0147271
2	0.219	34.4885	0.014766
2	0.22	34.5561	0.0148047
2	0.221	34.6236	0.0148432
2	0.222	34.6909	0.0148816
2	0.223	34.758	0.0149198
2	0.224	34.8249	0.0149578
2	0.225	34.8917	0.0149956
2	0.226	34.9583	0.0150333
2	0.227	35.0247	0.0150708
2	0.228	35.091	0.0151082
2	0.229	35.1571	0.0151454
2	0.23	35.2231	0.0151824
2	0.231	35.2888	0.0152193
2	0.232	35.3545	0.015256
2	0.233	35.4199	0.0152925
2	0.234	35.4853	0.0153289
2	0.235	35.5504	0.0153651
2	0.236	35.6154	0.0154011
2	0.237	35.6803	0.015437
2	0.238	35.745	0.0154727
2	0.239	35.8095	0.0155083
2	0.24	35.8739	0.0155437
2	0.241	35.9382	0.0155789
2	0.242	36.0023	0.015614
2	0.243	36.0663	0.0156489
2	0.244	36.1301	0.0156836
2	0.245	36.1938	0.0157182
2	0.246	36.2574	0.0157527
2	0.247	36.3208	0.0157869
2	0.248	36.3841	0.0158211
2	0.249	36.4472	0.015855
2	0.25	36.5102	0.0158888
2	0.251	36.5731	0.0159225
2	0.252	36.6358	0.015956
2	0.253	36.6984	0.0159893
2	0.254	36.7609	0.0160225
2	0.255	36.8232	0.0160555
2	0.256	36.8855	0.0160884
2	0.257	36.9476	0.0161211
2	0.258	37.0095	0.0161536
2	0.259	37.0714	0.016186
2	0.26	37.1331	0.0162183
2	0.261	37.1947	0.0162504
2	0.262	37.2562	0.0162823
2	0.263	37.3175	0.0163141
2	0.264	37.3788	0.0163457
2	0.265	37.4399	0.0163772
2	0.266	37.5009	0.0164085
2	0.267	37.5618	0.0164397
2	0.268	37.6225	0.0164707
2	0.269	37.6832	0.0165016
2	0.27	37.7437	0.0165323
2	0.271	37.8042	0.0165628
2	0.272	37.8645	0.0165933
2	0.273	37.9247	0.0166235
2	0.274	37.9848	0.0166536
2	0.275	38.0448	0.0166836
2	0.276	38.1047	0.0167134
2	0.277	38.1645	0.0167431
2	0.278	38.2241	0.0167726
2	0.279	38.2837	0.016802
2	0.28	38.3432	0.0168312
2	0.281	38.4025	0.0168602
2	0.282	38.4618	0.0168892
2	0.283	38.521	0.0169179
2	0.284	38.58	0.0169465
2	0.285	38.639	0.016975
2	0.286	38.6978	0.0170034
2	0.287	38.7566	0.0170315
2	0.288	38.8153	0.0170596
2	0.289	38.8738	0.0170875
2	0.29	38.9323	0.0171152
2	0.291	38.9907	0.0171428
2	0.292	39.049	0.0171702
2	0.293	39.1072	0.0171976
2	0.294	39.1653	0.0172247
2	0.295	39.2233	0.0172517
2	0.296	39.2812	0.0172786
2	0.297	39.339	0.0173053
2	0.298	39.3968	0.0173319
2	0.299	39.4544	0.0173583
2	0.3	39.512	0.0173846
2	0.301	39.5695	0.0174108
2	0.302	39.6269	0.0174368
2	0.303	39.6842	0.0174626
2	0.304	39.7414	0.0174884
2	0.305	39.7985	0.0175139
2	0.306	39.8556	0.0175394
2	0.307	39.9126	0.0175647
2	0.308	39.9695	0.0175898
2	0.309	40.0263	0.0176148
2	0.31	40.083	0.0176397
2	0.311	40.1396	0.0176644
2	0.312	40.1962	0.017689
2	0.313	40.2527	0.0177134
2	0.314	40.3091	0.0177377
2	0.315	40.3655	0.0177619
2	0.316	40.4217	0.0177859
2	0.317	40.4779	0.0178098
2	0.318	40.534	0.0178335
2	0.319	40.5901	0.0178571
2	0.32	40.646	0.0178805
2	0.321	40.7019	0.0179039
2	0.322	40.7577	0.017927
2	0.323	40.8135	0.0179501
2	0.324	40.8692	0.017973
2	0.325	40.9248	0.0179957
2	0.326	40.9803	0.0180183
2	0.327	41.0358	0.0180408
2	0.328	41.0911	0.0180632
2	0.329	41.1465	0.0180854
2	0.33	41.2017	0.0181074
2	0.331	41.2569	0.0181294
2	0.332	41.3121	0.0181512
2	0.333	41.3671	0.0181728
2	0.334	41.4221	0.0181943
2	0.335	41.477	0.0182157
2	0.336	41.5319	0.0182369
2	0.337	41.5867	0.018258
2	0.338	41.6414	0.018279
2	0.339	41.6961	0.0182998
2	0.34	41.7507	0.0183205
2	0.341	41.8053	0.0183411
2	0.342	41.8598	0.0183615
2	0.343	41.9142	0.0183818
2	0.344	41.9686	0.0184019
2	0.345	42.0229	0.0184219
2	0.346	42.0772	0.0184418
2	0.347	42.1313	0.0184615
2	0.348	42.1855	0.0184811
2	0.349	42.2396	0.0185006
2	0.35	42.2936	0.01852
2	0.351	42.3476	0.0185391
2	0.352	42.4015	0.0185582
2	0.353	42.4553	0.0185771
2	0.354	42.5091	0.0185959
2	0.355	42.5629	0.0186146
2	0.356	42.6166	0.0186331
2	0.357	42.6702	0.0186515
2	0.358	42.7238	0.0186698
2	0.359	42.7773	0.0186879
2	0.36	42.8308	0.0187059
2	0.361	42.8843	0.0187237
2	0.362	42.9376	0.0187415
2	0.363	42.991	0.0187591
2	0.364	43.0443	0.0187765
2	0.365	43.0975	0.0187938
2	0.366	43.1507	0.018811
2	0.367	43.2038	0.0188281
2	0.368	43.2569	0.018845
2	0.369	43.3099	0.0188618
2	0.37	43.3629	0.0188785
2	0.371	43.4159	0.018895
2	0.372	43.4688	0.0189114
2	0.373	43.5216	0.0189276
2	0.374	43.5744	0.0189438
2	0.375	43.6272	0.0189598
2	0.376	43.6799	0.0189756
2	0.377	43.7326	0.0189914
2	0.378	43.7852	0.019007
2	0.379	43.8378	0.0190224
2	0.38	43.8904	0.0190378
2	0.381	43.9429	0.019053
2	0.382	43.9954	0.0190681
2	0.383	44.0478	0.019083
2	0.384	44.1002	0.0190978
2	0.385	44.1525	0.0191125
2	0.386	44.2048	0.0191271
2	0.387	44.2571	0.0191415
2	0.388	44.3093	0.0191558
2	0.389	44.3615	0.0191699
2	0.39	44.4136	0.019184
2	0.391	44.4657	0.0191979
2	0.392	44.5178	0.0192116
2	0.393	44.5698	0.0192253
2	0.394	44.6218	0.0192388
2	0.395	44.6738	0.0192522
2	0.396	44.7257	0.0192654
2	0.397	44.7776	0.0192785
2	0.398	44.8295	0.0192915
2	0.399	44.8813	0.0193044
2	0.4	44.9331	0.0193171
2	0.401	44.9848	0.0193297
2	0.402	45.0365	0.0193422
2	0.403	45.0882	0.0193545
2	0.404	45.1399	0.0193668
2	0.405	45.1915	0.0193788
2	0.406	45.2431	0.0193908
2	0.407	45.2946	0.0194026
2	0.408	45.3461	0.0194143
2	0.409	45.3976	0.0194259
2	0.41	45.4491	0.0194373
2	0.411	45.5005	0.0194487
2	0.412	45.5519	0.0194598
2	0.413	45.6033	0.0194709
2	0.414	45.6547	0.0194818
2	0.415	45.706	0.0194926
2	0.416	45.7573	0.0195033
2	0.417	45.8085	0.0195138
2	0.418	45.8597	0.0195243
2	0.419	45.911	0.0195345
2	0.42	45.9621	0.0195447
2	0.421	46.0133	0.0195547
2	0.422	46.0644	0.0195646
2	0.423	46.1155	0.0195744
2	0.424	46.1666	0.0195841
2	0.425	46.2176	0.0195936
2	0.426	46.2687	0.019603
2	0.427	46.3197	0.0196122
2	0.428	46.3706	0.0196214
2	0.429	46.4216	0.0196304
2	0.43	46.4725	0.0196393
2	0.431	46.5234	0.019648
2	0.432	46.5743	0.0196566
2	0.433	46.6252	0.0196651
2	0.434	46.676	0.0196735
2	0.435	46.7268	0.0196818
2	0.436	46.7776	0.0196899
2	0.437	46.8284	0.0196979
2	0.438	46.8792	0.0197057
2	0.439	46.9299	0.0197135
2	0.44	46.9806	0.0197211
2	0.441	47.0313	0.0197286
2	0.442	47.082	0.0197359
2	0.443	47.1327	0.0197432
2	0.444	47.1833	0.0197503
2	0.445	47.2339	0.0197572
2	0.446	47.2845	0.0197641
2	0.447	47.3351	0.0197708
2	0.448	47.3857	0.0197774
2	0.449	47.4362	0.0197839
2	0.45	47.4868	0.0197902
2	0.451	47.5373	0.0197965
2	0.452	47.5878	0.0198026
2	0.453	47.6383	0.0198085
2	0.454	47.6888	0.0198144
2	0.455	47.7392	0.0198201
2	0.456	47.7897	0.0198257
2	0.457	47.8401	0.0198311
2	0.458	47.8905	0.0198365
2	0.459	47.9409	0.0198417
2	0.46	47.9913	0.0198468
2	0.461	48.0417	0.0198517
2	0.462	48.0921	0.0198566
2	0.463	48.1424	0.0198613
2	0.464	48.1928	0.0198658
2	0.465	48.2431	0.0198703
2	0.466	48.2934	0.0198746
2	0.467	48.3437	0.0198788
2	0.468	48.394	0.0198829
2	0.469	48.4443	0.0198869
2	0.47	48.4946	0.0198907
2	0.471	48.5449	0.0198944
2	0.472	48.5951	0.019898
2	0.473	48.6454	0.0199014
2	0.474	48.6956	0.0199047
2	0.475	48.7459	0.0199079
2	0.476	48.7961	0.019911
2	0.477	48.8463	0.019914
2	0.478	48.8965	0.0199168
2	0.479	48.9467	0.0199195
2	0.48	48.9969	0.019922
2	0.481	49.0471	0.0199245
2	0.482	49.0973	0.0199268
2	0.483	49.1475	0.019929
2	0.484	49.1977	0.0199311
2	0.485	49.2478	0.019933
2	0.486	49.298	0.0199348
2	0.487	49.3482	0.0199365
2	0.488	49.3983	0.0199381
2	0.489	49.4485	0.0199395
2	0.49	49.4986	0.0199408
2	0.491	49.5488	0.019942
2	0.492	49.5989	0.0199431
2	0.493	49.6491	0.019944
2	0.494	49.6992	0.0199449
2	0.495	49.7493	0.0199455
2	0.496	49.7995	0.0199461
2	0.497	49.8496	0.0199466
2	0.498	49.8997	0.0199469
2	0.499	49.9499	0.0199471
2	0.5	50	0.0199471
2	0.501	50.0501	0.0199471
2	0.502	50.1003	0.0199469
2	0.503	50.1504	0.0199466
2	0.504	50.2005	0.0199461
2	0.505	50.2507	0.0199455
2	0.506	50.3008	0.0199449
2	0.507	50.3509	0.019944
2	0.508	50.4011	0.0199431
2	0.509	50.4512	0.019942
2	0.51	50.5014	0.0199408
2	0.511	50.5515	0.0199395
2	0.512	50.6017	0.0199381
2	0.513	50.6518	0.0199365
2	0.514	50.702	0.0199348
2	0.515	50.7522	0.019933
2	0.516	50.8023	0.0199311
2	0.517	50.8525	0.019929
2	0.518	50.9027	0.0199268
2	0.519	50.9529	0.0199245
2	0.52	51.0031	0.019922
2	0.521	51.0533	0.0199195
2	0.522	51.1035	0.0199168
2	0.523	51.1537	0.019914
2	0.524	51.2039	0.019911
2	0.525	51.2541	0.0199079
2	0.526	51.3044	0.0199047
2	0.527	51.3546	0.0199014
2	0.528	51.4049	0.019898
2	0.529	51.4551	0.0198944
2	0.53	51.5054	0.0198907
2	0.531	51.5557	0.0198869
2	0.532	51.606	0.0198829
2	0.533	51.6563	0.0198788
2	0.534	51.7066	0.0198746
2	0.535	51.7569	0.0198703
2	0.536	51.8072	0.0198658
2	0.537	51.8576	0.0198613
2	0.538	51.9079	0.0198566
2	0.539	51.9583	0.0198517
2	0.54	52.0087	0.0198468
2	0.541	52.0591	0.0198417
2	0.542	52.1095	0.0198365
2	0.543	52.1599	0.0198311
2	0.544	52.2103	0.0198257
2	0.545	52.2608	0.0198201
2	0.546	52.3112	0.0198144
2	0.547	52.3617	0.0198085
2	0.548	52.4122	0.0198026
2	0.549	52.4627	0.0197965
2	0.55	52.5132	0.0197902
2	0.551	52.5638	0.0197839
2	0.552	52.6143	0.0197774
2	0.553	52.6649	0.0197708
2	0.554	52.7155	0.0197641
2	0.555	52.7661	0.0197572
2	0.556	52.8167	0.0197503
2	0.557	52.8673	0.0197432
2	0.558	52.918	0.0197359
2	0.559	52.9687	0.0197286
2	0.56	53.0194	0.0197211
2	0.561	53.0701	0.0197135
2	0.562	53.1208	0.0197057
2	0.563	53.1716	0.0196979
2	0.564	53.2224	0.0196899
2	0.565	53.2732	0.0196818
2	0.566	53.324	0.0196735
2	0.567	53.3748	0.0196651
2	0.568	53.4257	0.0196566
2	0.569	53.4766	0.019648
2	0.57	53.5275	0.0196393
2	0.571	53.5784	0.0196304
2	0.572	53.6294	0.0196214
2	0.573	53.6803	0.0196122
2	0.574	53.7313	0.019603
2	0.575	53.7824	0.0195936
2	0.576	53.8334	0.0195841
2	0.577	53.8845	0.0195744
2	0.578	53.9356	0.0195646
2	0.579	53.9867	0.0195547
2	0.58	54.0379	0.0195447
2	0.581	54.089	0.0195345
2	0.582	54.1403	0.0195243
2	0.583	54.1915	0.0195138
2	0.584	54.2427	0.0195033
2	0.585	54.294	0.0194926
2	0.586	54.3453	0.0194818
2	0.587	54.3967	0.0194709
2	0.588	54.4481	0.0194598
2	0.589	54.4995	0.0194487
2	0.59	54.5509	0.0194373
2	0.591	54.6024	0.0194259
2	0.592	54.6539	0.0194143
2	0.593	54.7054	0.0194026
2	0.594	54.7569	0.0193908
2	0.595	54.8085	0.0193788
2	0.596	54.8601	0.0193668
2	0.597	54.9118	0.0193545
2	0.598	54.9635	0.0193422
2	0.599	55.0152	0.0193297
2	0.6	55.0669	0.0193171
2	0.601	55.1187	0.0193044
2	0.602	55.1705	0.0192915
2	0.603	55.2224	0.0192785
2	0.604	55.2743	0.0192654
2	0.605	55.3262	0.0192522
2	0.606	55.3782	0.0192388
2	0.607	55.4302	0.0192253
2	0.608	55.4822	0.0192116
2	0.609	55.5343	0.0191979
2	0.61	55.5864	0.019184
2	0.611	55.6385	0.0191699
2	0.612	55.6907	0.0191558
2	0.613	55.7429	0.0191415
2	0.614	55.7952	0.0191271
2	0.615	55.8475	0.0191125
2	0.616	55.8998	0.0190978
2	0.617	55.9522	0.019083
2	0.618	56.0046	0.0190681
2	0.619	56.0571	0.019053
2	0.62	56.1096	0.0190378
2	0.621	56.1622	0.0190224
2	0.622	56.2148	0.019007
2	0.623	56.2674	0.0189914
2	0.624	56.3201	0.0189756
2	0.625	56.3728	0.0189598
2	0.626	56.4256	0.0189438
2	0.627	56.4784	0.0189276
2	0.628	56.5312	0.0189114
2	0.629	56.5841	0.018895
2	0.63	56.6371	0.0188785
2	0.631	56.6901	0.0188618
2	0.632	56.7431	0.018845
2	0.633	56.7962	0.0188281
2	0.634	56.8493	0.018811
2	0.635	56.9025	0.0187938
2	0.636	56.9557	0.0187765
2	0.637	57.009	0.0187591
2	0.638	57.0624	0.0187415
2	0.639	57.1157	0.0187237
2	0.64	57.1692	0.0187059
2	0.641	57.2227	0.0186879
2	0.642	57.2762	0.0186698
2	0.643	57.3298	0.0186515
2	0.644	57.3834	0.0186331
2	0.645	57.4371	0.0186146
2	0.646	57.4909	0.0185959
2	0.647	57.5447	0.0185771
2	0.648	57.5985	0.0185582
2	0.649	57.6524	0.0185391
2	0.65	57.7064	0.01852
2	0.651	57.7604	0.0185006
2	0.652	57.8145	0.0184811
2	0.653	57.8687	0.0184615
2	0.654	57.9228	0.0184418
2	0.655	57.9771	0.0184219
2	0.656	58.0314	0.0184019
2	0.657	58.0858	0.0183818
2	0.658	58.1402	0.0183615
2	0.659	58.1947	0.0183411
2	0.66	58.2493	0.0183205
2	0.661	58.3039	0.0182998
2	0.662	58.3586	0.018279
2	0.663	58.4133	0.018258
2	0.664	58.4681	0.0182369
2	0.665	58.523	0.0182157
2	0.666	58.5779	0.0181943
2	0.667	58.6329	0.0181728
2	0.668	58.6879	0.0181512
2	0.669	58.7431	0.0181294
2	0.67	58.7983	0.0181074
2	0.671	58.8535	0.0180854
2	0.672	58.9089	0.0180632
2	0.673	58.9642	0.0180408
2	0.674	59.0197	0.0180183
2	0.675	59.0752	0.0179957
2	0.676	59.1308	0.017973
2	0.677	59.1865	0.0179501
2	0.678	59.2423	0.017927
2	0.679	59.2981	0.0179039
2	0.68	59.354	0.0178805
2	0.681	59.4099	0.0178571
2	0.682	59.466	0.0178335
2	0.683	59.5221	0.0178098
2	0.684	59.5783	0.0177859
2	0.685	59.6345	0.0177619
2	0.686	59.6909	0.0177377
2	0.687	59.7473	0.0177134
2	0.688	59.8038	0.017689
2	0.689	59.8604	0.0176644
2	0.69	59.917	0.0176397
2	0.691	59.9737	0.0176148
2	0.692	60.0305	0.0175898
2	0.693	60.0874	0.0175647
2	0.694	60.1444	0.0175394
2	0.695	60.2015	0.0175139
2	0.696	60.2586	0.0174884
2	0.697	60.3158	0.0174626
2	0.698	60.3731	0.0174368
2	0.699	60.4305	0.0174108
2	0.7	60.488	0.0173846
2	0.701	60.5456	0.0173583
2	0.702	60.6032	0.0173319
2	0.703	60.661	0.0173053
2	0.704	60.7188	0.0172786
2	0.705	60.7767	0.0172517
2	0.706	60.8347	0.0172247
2	0.707	60.8928	0.0171976
2	0.708	60.951	0.0171702
2	0.709	61.0093	0.0171428
2	0.71	61.0677	0.0171152
2	0.711	61.1262	0.0170875
2	0.712	61.1847	0.0170596
2	0.713	61.2434	0.0170315
2	0.714	61.3022	0.0170034
2	0.715	61.361	0.016975
2	0.716	61.42	0.0169465
2	0.717	61.479	0.0169179
2	0.718	61.5382	0.0168892
2	0.719	61.5975	0.0168602
2	0.72	61.6568	0.0168312
2	0.721	61.7163	0.016802
2	0.722	61.7759	0.0167726
2	0.723	61.8355	0.0167431
2	0.724	61.8953	0.0167134
2	0.725	61.9552	0.0166836
2	0.726	62.0152	0.0166536
2	0.727	62.0753	0.0166235
2	0.728	62.1355	0.0165933
2	0.729	62.1958	0.0165628
2	0.73	62.2563	0.0165323
2	0.731	62.3168	0.0165016
2	0.732	62.3775	0.0164707
2	0.733	62.4382	0.0164397
2	0.734	62.4991	0.0164085
2	0.735	62.5601	0.0163772
2	0.736	62.6212	0.0163457
2	0.737	62.6825	0.0163141
2	0.738	62.7438	0.0162823
2	0.739	62.8053	0.0162504
2	0.74	62.8669	0.0162183
2	0.741	62.9286	0.016186
2	0.742	62.9905	0.0161536
2	0.743	63.0524	0.0161211
2	0.744	63.1145	0.0160884
2	0.745	63.1768	0.0160555
2	0.746	63.2391	0.0160225
2	0.747	63.3016	0.0159893
2	0.748	63.3642	0.015956
2	0.749	63.4269	0.0159225
2	0.75	63.4898	0.0158888
2	0.751	63.5528	0.015855
2	0.752	63.6159	0.0158211
2	0.753	63.6792	0.0157869
2	0.754	63.7426	0.0157527
2	0.755	63.8062	0.0157182
2	0.756	63.8699	0.0156836
2	0.757	63.9337	0.0156489
2	0.758	63.9977	0.015614
2	0.759	64.0618	0.0155789
2	0.76	64.1261	0.0155437
2	0.761	64.1905	0.0155083
2	0.762	64.255	0.0154727
2	0.763	64.3197	0.015437
2	0.764	64.3846	0.0154011
2	0.765	64.4496	0.0153651
2	0.766	64.5147	0.0153289
2	0.767	64.5801	0.0152925
2	0.768	64.6455	0.015256
2	0.769	64.7112	0.0152193
2	0.77	64.7769	0.0151824
2	0.771	64.8429	0.0151454
2	0.772	64.909	0.0151082
2	0.773	64.9753	0.0150708
2	0.774	65.0417	0.0150333
2	0.775	65.1083	0.0149956
2	0.776	65.1751	0.0149578
2	0.777	65.242	0.0149198
2	0.778	65.3091	0.0148816
2	0.779	65.3764	0.0148432
2	0.78	65.4439	0.0148047
2	0.781	65.5115	0.014766
2	0.782	65.5793	0.0147271
2	0.783	65.6473	0.0146881
2	0.784	65.7155	0.0146489
2	0.785	65.7838	0.0146095
2	0.786	65.8524	0.01457
2	0.787	65.9211	0.0145302
2	0.788	65.99	0.0144904
2	0.789	66.0591	0.0144503
2	0.79	66.1284	0.0144101
2	0.791	66.1979	0.0143697
2	0.792	66.2676	0.0143291
2	0.793	66.3375	0.0142883
2	0.794	66.4076	0.0142474
2	0.795	66.4779	0.0142063
2	0.796	66.5484	0.014165
2	0.797	66.6191	0.0141235
2	0.798	66.69	0.0140819
2	0.799	66.7611	0.0140401
2	0.8	66.8324	0.0139981
2	0.801	66.904	0.0139559
2	0.802	66.9757	0.0139136
2	0.803	67.0477	0.013871
2	0.804	67.1199	0.0138283
2	0.805	67.1923	0.0137854
2	0.806	67.265	0.0137424
2	0.807	67.3379	0.0136991
2	0.808	67.411	0.0136557
2	0.809	67.4843	0.0136121
2	0.81	67.5579	0.0135683
2	0.811	67.6317	0.0135243
2	0.812	67.7058	0.0134801
2	0.813	67.7801	0.0134357
2	0.814	67.8547	0.0133912
2	0.815	67.9295	0.0133465
2	0.816	68.0045	0.0133016
2	0.817	68.0798	0.0132565
2	0.818	68.1554	0.0132112
2	0.819	68.2312	0.0131657
2	0.82	68.3073	0.01312
2	0.821	68.3837	0.0130741
2	0.822	68.4603	0.0130281
2	0.823	68.5372	0.0129818
2	0.824	68.6143	0.0129354
2	0.825	68.6918	0.0128888
2	0.826	68.7695	0.0128419
2	0.827	68.8475	0.0127949
2	0.828	68.9258	0.0127477
2	0.829	69.0044	0.0127003
2	0.83	69.0833	0.0126527
2	0.831	69.1625	0.0126049
2	0.832	69.242	0.0125569
2	0.833	69.3218	0.0125087
2	0.834	69.4019	0.0124603
2	0.835	69.4823	0.0124117
2	0.836	69.563	0.0123628
2	0.837	69.6441	0.0123138
2	0.838	69.7254	0.0122646
2	0.839	69.8071	0.0122152
2	0.84	69.8892	0.0121656
2	0.841	69.9715	0.0121158
2	0.842	70.0542	0.0120657
2	0.843	70.1373	0.0120155
2	0.844	70.2207	0.011965
2	0.845	70.3044	0.0119144
2	0.846	70.3886	0.0118635
2	0.847	70.473	0.0118124
2	0.848	70.5579	0.0117612
2	0.849	70.6431	0.0117097
2	0.85	70.7287	0.0116579
2	0.851	70.8146	0.011606
2	0.852	70.901	0.0115539
2	0.853	70.9877	0.0115015
2	0.854	71.0749	0.0114489
2	0.855	71.1624	0.0113961
2	0.856	71.2504	0.0113431
2	0.857	71.3388	0.0112899
2	0.858	71.4275	0.0112364
2	0.859	71.5167	0.0111827
2	0.86	71.6064	0.0111288
2	0.861	71.6965	0.0110747
2	0.862	71.787	0.0110204
2	0.863	71.8779	0.0109658
2	0.864	71.9694	0.010911
2	0.865	72.0613	0.0108559
2	0.866	72.1536	0.0108007
2	0.867	72.2464	0.0107452
2	0.868	72.3397	0.0106894
2	0.869	72.4335	0.0106335
2	0.87	72.5278	0.0105773
2	0.871	72.6226	0.0105208
2	0.872	72.7179	0.0104641
2	0.873	72.8137	0.0104072
2	0.874	72.9101	0.0103501
2	0.875	73.007	0.0102927
2	0.876	73.1044	0.010235
2	0.877	73.2024	0.0101772
2	0.878	73.3009	0.010119
2	0.879	73.4	0.0100606
2	0.88	73.4997	0.010002
2	0.881	73.6	0.00994315
2	0.882	73.7009	0.00988402
2	0.883	73.8024	0.00982464
2	0.884	73.9045	0.00976501
2	0.885	74.0072	0.00970512
2	0.886	74.1105	0.00964497
2	0.887	74.2145	0.00958457
2	0.888	74.3192	0.0095239
2	0.889	74.4245	0.00946297
2	0.89	74.5306	0.00940178
2	0.891	74.6373	0.00934032
2	0.892	74.7447	0.00927859
2	0.893	74.8528	0.00921659
2	0.894	74.9617	0.00915433
2	0.895	75.0713	0.00909179
2	0.896	75.1817	0.00902897
2	0.897	75.2928	0.00896588
2	0.898	75.4048	0.0089025
2	0.899	75.5175	0.00883885
2	0.9	75.631	0.00877492
2	0.901	75.7454	0.0087107
2	0.902	75.8606	0.00864619
2	0.903	75.9767	0.00858139
2	0.904	76.0937	0.0085163
2	0.905	76.2116	0.00845092
2	0.906	76.3304	0.00838525
2	0.907	76.4501	0.00831927
2	0.908	76.5708	0.00825299
2	0.909	76.6924	0.00818642
2	0.91	76.8151	0.00811953
2	0.911	76.9388	0.00805234
2	0.912	77.0635	0.00798484
2	0.913	77.1893	0.00791702
2	0.914	77.3161	0.00784889
2	0.915	77.4441	0.00778044
2	0.916	77.5732	0.00771167
2	0.917	77.7034	0.00764257
2	0.918	77.8349	0.00757315
2	0.919	77.9675	0.0075034
2	0.92	78.1014	0.00743331
2	0.921	78.2366	0.00736289
2	0.922	78.3731	0.00729213
2	0.923	78.5109	0.00722102
2	0.924	78.6501	0.00714957
2	0.925	78.7906	0.00707777
2	0.926	78.9326	0.00700562
2	0.927	79.0761	0.00693311
2	0.928	79.2211	0.00686024
2	0.929	79.3677	0.006787
2	0.93	79.5158	0.0067134
2	0.931	79.6656	0.00663942
2	0.932	79.8171	0.00656507
2	0.933	79.9703	0.00649033
2	0.934	80.1252	0.00641521
2	0.935	80.282	0.0063397
2	0.936	80.4407	0.0062638
2	0.937	80.6014	0.0061875
2	0.938	80.764	0.00611079
2	0.939	80.9287	0.00603368
2	0.94	81.0955	0.00595615
2	0.941	81.2645	0.0058782
2	0.942	81.4357	0.00579982
2	0.943	81.6093	0.00572102
2	0.944	81.7854	0.00564178
2	0.945	81.9639	0.00556209
2	0.946	82.145	0.00548195
2	0.947	82.3287	0.00540136
2	0.948	82.5153	0.00532031
2	0.949	82.7047	0.00523878
2	0.95	82.8971	0.00515678
2	0.951	83.0926	0.0050743
2	0.952	83.2913	0.00499132
2	0.953	83.4933	0.00490784
2	0.954	83.6988	0.00482385
2	0.955	83.908	0.00473934
2	0.956	84.1209	0.0046543
2	0.957	84.3377	0.00456873
2	0.958	84.5587	0.00448261
2	0.959	84.784	0.00439593
2	0.96	85.0137	0.00430869
2	0.961	85.2482	0.00422086
2	0.962	85.4876	0.00413244
2	0.963	85.7323	0.00404342
2	0.964	85.9824	0.00395378
2	0.965	86.2382	0.0038635
2	0.966	86.5001	0.00377258
2	0.967	86.7685	0.003681
2	0.968	87.0436	0.00358873
2	0.969	87.3259	0.00349577
2	0.97	87.6159	0.0034021
2	0.971	87.914	0.00330769
2	0.972	88.2207	0.00321252
2	0.973	88.5367	0.00311658
2	0.974	88.8627	0.00301983
2	0.975	89.1993	0.00292225
2	0.976	89.5474	0.00282382
2	0.977	89.9079	0.00272451
2	0.978	90.2818	0.00262427
2	0.979	90.6704	0.00252309
2	0.98	91.075	0.00242091
2	0.981	91.4971	0.0023177
2	0.982	91.9385	0.00221341
2	0.983	92.4014	0.00210798
2	0.984	92.8882	0.00200138
2	0.985	93.4018	0.00189352
2	0.986	93.9457	0.00178434
2	0.987	94.5242	0.00167376
2	0.988	95.1426	0.00156169
2	0.989	95.8074	0.00144801
2	0.99	96.527	0.00133261
2	0.991	97.3124	0.00121532
2	0.992	98.1783	0.00109598
2	0.993	99.1453	0.000974348
2	0.994	100.243	0.000850144
2	0.995	101.517	0.000722987
2	0.996	103.041	0.000592353
2	0.997	104.956	0.00045746
3	Intercept	21.0342	0
3	Intercept	21.0342	0.00797885
3	Intercept	21.0342	0.0159577
3	Intercept	21.0342	0.0239365
3	Intercept	21.0342	0.0319154
3	Intercept	21.0342	0.0398942
3	Intercept	21.0342	0.0478731
3	Intercept	21.0342	0.0558519
3	Intercept	21.0342	0.0638308
[truncated: 2 more rows]
